# Supplementary material for: A Quantitative Re-Assessment of Microencapsulation in (Pre-Treated) Yeast
Source: Molecules. 2024 Jan 22;29(2):539. doi: 10.3390/molecules29020539 (PMC10818300; doi:10.3390/molecules29020539)
Supplement: Supplementary file 1 [file molecules-29-00539-s001.zip]

Archive with 1 entries (1 files):
- molecules-2668966-supplementary.pdf
